# Supplementary material for: Lateral hypothalamic proenkephalin neurons drive threat-induced overeating associated with a negative emotional state
Source: Nat Commun. 2023 Oct 28;14:6875. doi: 10.1038/s41467-023-42623-6 (PMC10613253; doi:10.1038/s41467-023-42623-6)
Supplement: Supplementary file 4 — Source Data [file 41467_2023_42623_MOESM4_ESM.xlsx]

## Sheet: Fig. 1
Fig. 1c
% Time spent in center zone
Control	PSS
7.7	0
13.55	0
7.96667	0.533333
10.8667	2.11667
16.99	3.6
10	6.7
	1.25
Fig. 1d
Total distance travelled (m)
Control	PSS
8.99846	13.7331
13.2324	11.1584
11.0158	11.3905
11.9859	11.2976
9.599	8.785
11.34	14.928
	13.121
Fig. 1f
NC (g/ 2.5 h)		HFD (g/ 2.5 h)
Control	PSS	Control	PSS
0.2	0.1	0.8	0.5
0.1	0	0.3	0.3
0.008	0	0.567	0.8
0.008	0.008	0.86	0.79
0.025	0.013	0.605	0.431
0.026	0.004	0.515	0.673
Fig. 1g
NC (g/ 2.5 h)		HFD (g/ 2.5 h)
Control	PSS	Control	PSS
0	0	0.5	1.1
0	0	0.4	1.3
0.2	0.1	0.6	0.7
0.02	0.1	0.56	0.8
0	0.1	0.71	0.8
0	0.1	0.51	1.1
0.01	0	0.17	1.13
0	0	0.47	1.38
0	0	0.28	0.97
0	0.03	0.595	1.13
0.0008	0.02	0.79	0.97
	0		1.02
	0		0.84
	0		1.3
	0		1.5
Fig. 1h
HFD intake (g)
Control			Immediately after PSS
0 h	1 h	2.5 h	0 h	1 h	2.5 h
0	0.2	0.8	0	0.1	0.5
0	0.1	0.3	0	0	0.3
0	0.269	0.567	0	0.3	0.8
0	0.569	0.86	0	0.204	0.79
0	0.244	0.605	0	0.151	0.431
0	0.328	0.515	0	0.477	0.673
Fig. 1i
HFD intake (g)
Control			24 h Post-PSS
0 h	1 h	2.5 h	0 h	1 h	2.5 h
0	0.27	0.5	0	0.6	1.1
0	0.37	0.4	0	0.4	1.3
0	0.23	0.6	0	0.4	0.7
0	0.37	0.56	0	0.3	0.8
0	0.415	0.595	0	0.7	0.8
0	0.204	0.79	0	0.8	1.1
Fig. 1k
% Time spent in PSS-paired area
Pre	Post
47.44	44.2
57.73	48.85
47.62	43.3
53.18	48.32
54.49	45.92
47.83	30.77
Fig. 1l
Total distance travelled (m)
Pre	Post
23.1	25.85
29.9	23.03
31.95	28.69
31.38	31.15
32.54	39.32
39.67	29.52

## Sheet: Fig. 2
Fig. 2b
Relative tdTomato+ cells
LH	Arc	PVN	VMH	DMH
1.15942	0.425121	1.29469	1.08213	0.792271
0.347826	0.231884	1.52657	1.21739	1.50725
0.425121	0.135266	1.25604	1.23671	0.657005
1.56522	0.21256	1.19807	1.60386	1.04348
Fig. 2l
% Overlap
Penk/Cre	Cre/Penk
93.3333	100
84.7826	86.6667
50	96
97.2973	97.2973
61.1111	84.6154
53.8462	100
78.9474	78.9474
90.3226	87.5
93.5484	80.5556
73.4694	56.25
87.8788	76.3158
69.3878	87.1795
84.6154	84.6154
100	77.2727
86.0465	64.9123
85.1852	82.1429
100	72.973
77.0833	63.7931
93.0233	80
84.2105	94.1176

## Sheet: Fig. 3
Fig. 3g
Mean z-score
Baseline	After 1st eating bout
-0.487751	-0.305407
0.120548	0.122798
0.170519	-0.66868
-0.177464	-0.0343187
1.18948	1.71464
-0.147733	0.471251
-0.224703	-0.28835
-0.0855204	0.178632
-0.506403	-1.09345
-0.522124	-1.19602
0.930003	0.402771
0.995821	0.0307406
-0.006457	-0.955776
-0.0503482	-0.153927
0.721006	0.886868
0.0626945	0.20534
0.978815	0.277925
-0.640737	-0.883914
0.122197	-0.714763
-0.175133	-0.328004
0.333537	0.172989
0.403206	0.267458
-0.413584	0.29662
0.821898	3.40847
-0.112792	-0.307071
-0.0942738	-0.26809
0.391779	1.66603
-0.12543	0.000196809
0.0124063	-0.0416647
0.0478137	0.695961
0.115139	0.543429
0.722428	0.282397
0.306685	1.33869
-0.553228	-0.40927
-0.255037	0.627775
0.837392	1.12622
-0.239473	-0.609238
1.6533	1.74451
0.024224	0.504104
-0.250043	0.43394
-0.390016	-0.973307
-0.595973	-0.547937
-0.0149101	-0.236156
0.130101	-0.667098
-0.128293	-0.845831
-0.309637	0.0205526
0.159799	0.263907
0.727329	0.403515
0.0381536	-0.0574634
0.255916	0.91385
0.491625	1.03952
-0.989722	-1.03957
0.551787	1.13763
0.0144981	-0.156001
-0.244267	-0.780081
Fig. 3h
Mean z-score
Baseline	After 1st eating bout
-0.297402	0.379462
0.0221016	-0.342041
-0.290192	-0.979361
0.716228	3.35065
1.33492	-0.0379209
0.729766	6.37078
0.0554169	-0.332903
2.888	2.07065
-0.562158	1.79459
2.46192	4.83238
-0.381	1.11374
-0.094472	-0.29677
0.283072	-0.0241119
0.292695	1.6112
0.580529	0.710615
1.89297	6.17893
-0.657431	-0.292559
-0.613659	-0.307586
-0.351446	0.823549
0.410074	0.999558
0.0456399	-0.370145
-0.688011	0.175759
0.116839	0.293752
1.20177	5.57536
-0.786297	-1.71127
0.206	3.05659
1.17542	4.40717
1.40242	3.58762
-0.111246	4.16222
-0.378584	-0.681242
-0.200291	-0.336559
1.15768	0.476422
0.500793	2.85751
0.959564	-0.940142
0.807252	2.66993
1.27545	1.92625
-0.870181	-0.896938
-0.742223	-0.77053
0.345262	0.94145
-0.357357	0.584228
-0.518465	-0.600214
1.47904	1.86438
-0.278703	-0.553068
-0.168113	0.506226
-0.794801	-1.05129
0.382064	0.442127
-0.630346	-0.876799
-0.21893	1.55707
-0.395461	2.389
0.440099	5.22603
0.104074	5.22497
0.474831	0.735536
0.191963	0.598189
0.303508	0.128787
Fig. 3o
Mean z-score
Baseline	After 1st contact bout
0.105626	0.152857
1.00873	0.0175959
1.54407	0.795382
2.10052	0.50587
0.732226	0.0959054
0.0109964	-0.174345
0.256506	0.123598
-1.46327	-1.54994
0.267448	1.48418
0.00386398	0.5521
-0.768121	-0.220571
0.885329	1.03418
-0.364591	0.0413986
-1.07445	-1.02365
0.56349	0.0269692
0.199168	0.28161
-0.178544	-1.03556
-0.300355	0.0699878
0.699256	-0.0612643
-0.420733	-0.490021
-0.133685	-0.0312722
0.334778	0.433229
-0.785748	-0.578718
-0.506587	-0.612978
-0.0971689	-0.143078
-0.0720343	0.0517012
-0.924009	-0.629485
2.732	1.61872
-0.710149	-0.23388
2.52762	1.57653
-0.787717	-0.785409
0.218017	1.11141
-0.162901	-0.34426
-0.121823	1.43264
-0.472127	1.56304
-0.361747	-0.0529671
0.160031	0.613004
1.05891	2.18056
-1.43773	-1.05645
0.746088	1.95594
0.678226	0.27551
-0.560934	-0.356773
-0.00558553	1.40622
-0.240981	0.169929
-0.323429	-0.548964
Fig. 3p
Mean z-score
Baseline	After 1st contact bout
-1.10933	-1.08447
0.34105	0.190768
0.62162	0.634841
-0.216359	-0.180645
0.0995768	0.399737
0.0606192	0.311815
-0.133929	0.298762
0.45737	0.855502
-0.327976	-0.363901
1.1609	0.284777
-0.102995	0.807169
-0.110685	-0.267132
0.942958	-0.644885
1.67718	1.79637
0.267476	-0.0439392
-0.0992535	0.807169
-0.109044	-0.267132
0.932608	-0.644885
1.66837	1.79637
0.272206	-0.0439392
-1.10933	-1.08447
0.34105	0.190768
0.62162	0.634841
-0.216359	-0.180645
0.0995768	0.399737
0.0606192	0.311815
-0.133929	0.298762
0.45737	0.855502
-0.327976	-0.363901
1.1609	0.284777
0.151544	1.32262
2.8021	3.50437
1.604	1.29392
0.559731	1.2696
-0.617028	0.510651
-0.1606	0.498941
-0.148852	2.81915
0.135876	-0.146274
0.132625	0.0054925
-0.12175	-0.393962
-0.325657	-0.326765
-0.267193	0.104675
-0.147294	0.262908
-0.0541599	0.428566
0.410501	0.914843
0.00137035	0.0025898
-0.419041	-0.738801
-0.970574	-1.27211
-0.494489	-0.695918
-0.289042	-0.0480155
0.393503	0.62282
-0.270387	0.464371
-0.461244	-0.0963209
-0.799203	-0.81464
-0.484714	0.101626
-0.403813	-0.693639

## Sheet: Fig. 4
Fig. 4b
HFD intake (g/ 2.5 h)
AAV-DIO-mCherry	AAV-DIO-hM3D
0.452	1.264
0.413	0.869
0.665	0.579
0.409	1.112
0.543	1.017
0.022	0.63
	0.78
	0.595
Fig. 4c
NC intake (g/ 2.5 h)
AAV-DIO-mCherry	AAV-DIO-hM3D
0.042	0.149
0.413	0.154
0.009	0.001
0.138	0.119
0.004	0.038
0.078	0.025
	0.036
	0.113
Fig. 4e
% Time spent in CNO-Paired area
Pre		Post
AAV-DIO-mCherry	AAV-DIO-hM3D	AAV-DIO-mCherry	AAV-DIO-hM3D
59.66	40.49	61.85	25.77
42.84	58.12	29.7	48.46
45.59	59.29	49.23	54.72
52.04	47.78	45.94	38.49
64.89	49.22	46.81	48.72
45.14	58.41	64.36	49.73
77.15	49.09	77.9891	34.6
52.85	45.99	56.24	39.69
48.58	54.77	70.52	42.89
Fig. 4f
Total distance travelled (m)
AAV-DIO-mCherry	AAV-DIO-hM3D
17.323	14.459
44.65	20.123
29.982	12.858
27.981	24.007
28.794	33.957
22.26	22.29
24.4123	19.571
27.7778	19.5875
7.98233	20.0155
Fig. 4i
HFD intake (g/ 2.5 h)
Control-DIO-eGFP	PSS-DIO-eGFP	PSS-DIO-Kir2.1
0.605	0.966	0.3
0.515	1.153	0.7
0.46	1.06	0.682
0.65	0.782	0.667
0.64	1.155	0.205
0.652	1.1	0.56
0.524	0.7	0.444
0.304		0.48
		0.762
Fig. 4j
NC intake (g/ 2.5 h)
Control-DIO-eGFP	PSS-DIO-eGFP	PSS-DIO-Kir2.1
0	0	0
0.01	0.007	0
0.025	0.018	0.023
0.026	0.027	0.017
0.01	0.018	0.028
0	0.05	0.035
0.003	0.026	0.033
0.005		0.072
		0.011

## Sheet: Fig. 5
Fig. 5b
Relative mRNA expression in LH
	AAV-DIO-eGFP						AAV-DIO-Penk shRNA
Penk	1.02	0.57	0.93	1.24	1.31	0.93	0.33	0.19	0.18	0.12	0.48
Lepr	0.6	0.6	1.27	1.74	0.7	1.1	0.6	0.74	1.16	0.68	1.33
Hcrt	0.88	0.76	1.42	1.4	0.3	1.24	0.7	0.88	0.79	0.59	1.86
Pmch	1.13	0.4	1.44	1.46	0.87	0.7	0.89	1.28	0.88	1.03	2.15
Fig. 5d
HFD intake (g/ 2.5 h)
Control: DIO-eGFP	PSS: DIO-eGFP	PSS: DIO-Penk shRNA
0.318	1.46	0.268
0.29	1.32	0.271
0.615	1.469	0.17
0.608	0.691	0.558
0.683	0.7	0.442
0.715	0.96	0.437
	1.08
Fig. 5e
NC intake (g/ 2.5 h)
Control: DIO-eGFP	PSS: DIO-eGFP	PSS: DIO-Penk shRNA
0.01	0.01	0.034
0	0.03	0.016
0.01	0	0.067
0	0.06	0.055
0.06	0.03	0.028
0.03	0.01	0.069
	0
Fig. 5g
Proportion of c-fos+ cells among GFP+ cells (%)
	Lepr-cre:DIO-eGFP						Penk-cre:DIO-eGFP							Penk-cre:DIO-Penk shRNA
PSS-NC	9.26	0	10	8.52	2.08	0	4.76	10.81	8.82	5.36	13.33	12.5		5	11.11	8.81	9.3	7.63
PSS-HFD	22.13	8.82	3.33	8.16	11.15		35.81	41.88	24.32	36.26	13.95	30.04	27.14	15.73	10.23	9.44	17.18	6.14	9.58	9.65
Fig. 5h
c-fos+ cells per mm² in the LH
	Lepr-cre:DIO-eGFP						Penk-cre:DIO-eGFP							Penk-cre:DIO-Penk shRNA
PSS-NC	187.64	126.93	228.11	147.17	220.75	139.81	154.53	198.68	242.83	286.98	242.83	264.9		121.41	198.68	125.09	154.53	121.41
PSS-HFD	493.01	463.58	470.93	610.74	607.06		559.23	441.5	485.65	474.61	562.91	772.63	596.03	213.39	143.49	235.47	198.68	294.33	382.63	198.68
Fig. 5j
Relative Penk mRNA expression in LH
Cre-	Cre+
0.823243	0.46
1.55336	0.37
1.01002	0.3
1.01072	0.11
0.602649
Fig. 5k
HFD intake (g/ 2.5 h)
Control: Cre-	PSS: Cre-	PSS: Cre+
0.13	0.81	0.483
0.217	0.779	0.308
0.527	1.18	0.333
0.668	1.34	0.988
0.646	1.15	0.207
0.602	1.47	0.37
0.26
0.314
Fig. 5l
NC intake (g/ 2.5 h)
Control: Cre-	PSS: Cre-	PSS: Cre+
0.112	0.003	0.006
0.012	0.006	0.007
0.055	0.01	0.005
0.007	0	0.013
0.016	0.07	0.006
0.015	0.01	0.027
0.009
0.02
Fig. 5m
% Time spent in PSS-paired area
Pre	Post
45.95	38
51.43	48.23
55.83	41.73
48.67	27.87
50	42.9
63.4	40.3
Fig. 5n
% Time spent in PSS-paired area
Pre	Post
43.86	51.2
59.96	62.66
64.4	58.52
51.54	49.59
50.35	49.65
49.56	45.89

## Sheet: Fig. 6
Fig. 6f
HFD intake (g/ 2.5 h)
DIO-mCherry: Veh	DIO-hM3D: Veh	DIO-hM3D: CTAP (0.1 µg)	DIO-hM3D: CTAP (1 µg)
0.455	0.95	0.421	0
0.699	0.877	0.839	0.014
0.43	1.477	0.78	0.032
0.575	1.324	0.751	0.558
0.383	0.97	1.025	0.041
0.619	0.888	1.213
0.093	0.644
0.061	1.529
Fig. 6g
NC intake (g/ 2.5 h)
DIO-mCherry: Veh	DIO-hM3D: Veh	DIO-hM3D: CTAP (0.1 µg)	DIO-hM3D: CTAP (1 µg)
0.016	0.07	0.135	0.015
0.015	0.008	0.1	0.005
0.009	0.01	0.12	0.044
0.02	0.053	0.042	0.16
0.05	0.063	0.142	0.233
0.055	0.1	0.189
0.056	0.24
0.095	0.048
Fig. 6h
Total distance travelled (m)
Veh	CTAP (1 µg)
101.211	179.595
127.591	106.016
52.6186	59.3461
76.4309	140.639
104.169	105.348
75.6975	110.475
126.757
Fig. 6j
HFD intake (g/ 2.5 h)
Control-Veh	PSS-Veh	PSS-CTAP
0.52	1.22	0
0.53	0.98	0
0.49	1.1	0.45
0.3	1.2	0.4
0.418	0.8	0.45
0.421	0.9	0.49
0.382		0.32
Fig. 6l
% Time spent in PSS-paired area
Pre	Post
56.53	51.72
46.92	31.01
68.8	28.1
53.4	48.5
63.5	49.4
43.82	40.88
49	37.1
Fig. 6m
% Time spent in PSS-paired area
Pre	Post
48.97	39.7502
53.38	29.8486
45.58	36.8876
56.5	62.7088
59.3	52.672
41.87	27.8
46.9	33.98
42.52	38.9

## Sheet: Fig. 7
Fig. 7b
Corticosterone (ng/mL)
Baseline	0.5 h	24 h
57.8	257.4	44.6
50.65	136.5	37.675
67.35	162.8	21.565
50.05	99.4	92.9
34.45	133.4	50.65
78.4		56.4
Fig. 7g
HFD intake (g/ 2.5 h)
Veh-Veh	Veh-CORT	Mife (1 ng)-CORT	Mife (10 ng)-CORT
0.557	1.093	0.603	0.462
0.353	0.976	0.335	0.061
0.225	0.808	0.382	0.003
0.577	0.531	0.369	0.358
0.669	0.769	0.795	0.455
0.512	0.76	0.54	0.004
0.241	0.57		0.203
0.348	0.878		0.571
	0.843		0.673
			0.234
			0.532
Fig. 7h
NC intake (g/ 2.5 h)
Veh-Veh	Veh-CORT	Mife (1 ng)-CORT	Mife (10 ng)-CORT
0.001	0.119	0.084	0.011
0.002	0.019	0.003	0.043
0.019	0.018	0.002	0.023
0.056	0.023	0.026	0.031
0.023	0.029	0.04	0.033
0.013	0.025	0.044	0.018
0.019	0.24		0.006
0.042	0.018		0.024
	0.016		0.032
			0.024
			0.003
Fig. 7k
HFD intake (g/ 2.5 h)
DIO-eGFP: Veh-Veh	DIO-eGFP: Veh-CORT	DIO-eGFP: Mife-CORT	DIO-GR: Mife-CORT
0.743	0.812	0.635	0.366
0.172	1.135	0.164	1.135
0.5	1.23	0.671	1.006
0.276	0.9	0.653	0.383
0.359	0.68	0.187	0.896
0.622	0.72	0.311	0.662
0.482	0.666
Fig. 7n
Mean z-score
24 h post-veh: Before	24 h post-veh: After	24 h post-CORT: Before	24 h post-CORT: After
-0.58482	-0.245745	0.772522	1.07328
-0.364757	-0.0551504	0.39751	0.0783576
2.57306	3.12408	1.24167	1.51616
-0.810624	-0.210831	0.649095	0.878512
1.56629	2.66061	0.306627	0.0508715
1.25742	1.30617	0.0440729	0.101072
0.986707	1.86744	0.362251	2.04019
-0.442734	-0.128535	0.0328626	0.140298
2.20773	2.80517	0.299944	0.418347
-1.36147	-0.431635	1.1245	1.83853
-1.14237	-0.74401	1.28371	1.93036
0.344795	-1.34583	0.722054	0.226945
0.972661	1.27354	2.59685	6.11685
0.477374	0.433615	2.20698	5.21556
0.440271	-0.255297	0.429005	1.05621
-0.298119	-1.61166	0.417306	0.0487728
1.3418	1.23134	1.19973	4.32502
0.743222	1.0248	0.454441	0.802146
0.946252	0.64072	0.77331	1.08079
0.593127	0.191409	1.53153	2.15622
0.361728	2.25742	0.243626	0.336121
1.41694	1.98968	0.663505	1.56327
0.517045	0.939756	0.454086	1.13366
1.86475	1.27856	1.03776	1.81974
0.265976	0.100611	0.956287	0.857441
0.105438	0.0809765	-0.0981847	1.59333
0.107686	0.128325	0.261101	0.997314
0.0510325	0.0525972	-0.741538	-0.518365
0.172496	-0.0146731	-0.170278	1.83311
-0.0856405	0.205161	0.991026	1.65134
0.0433581	0.386937	0.181476	1.48979
0.180397	0.00524647	-0.372675	-0.095098
0.364042	0.36308	-0.00342566	0.0565157
0.0713479	0.0586775	0.24517	0.0447083
0.286212	-0.027827	-0.563072	-0.367908
-0.134712	0.658598	-0.285768	0.68085
-0.0900985	-0.0627263	-0.212552	2.15402
-0.1026	0.0608858	0.517004	-0.153401
-0.838699	-0.677165	-0.662929	0.709932
-0.220308	-0.321388	1.02632	-0.180178
1.52566	1.63698	-0.0226642	-1.71618
-0.115585	0.971486	1.61391	0.786545
-0.382992	0.588092	-0.421931	-0.39973
-0.643881	-0.276169	-0.423732	1.80936
-0.202037	-0.138264	1.44533	-1.00168
1.54374	1.7559	-0.417846	-0.880154
-0.365919	-0.34249	-0.463283	2.56892
-0.234034	-0.0309815	-0.284744	2.61786
-0.344354	-0.536583	-0.810441	-0.313964
1.55263	1.16208	0.396095	2.75213
-0.824919	-0.360746	-0.0268353	0.713528
		0.2861	0.0187316
		-0.597362	-0.264357
		-0.157798	0.667184
		0.134412	-1.08468
		0.819781	2.23323
		0.817599	0.419346
		-0.428432	-0.607244
		1.31239	3.25488
		0.275513	1.68596
		0.189672	1.63404
		0.976317	-0.100048
		-1.17547	-0.855528
		-0.981622	-1.01554
		-0.601091	-0.597356
		-0.141459	0.442124
		2.51454	5.20086
		-0.346967	0.24396

## Sheet: Fig. 8
Fig. 8c
HFD intake (g/ 2.5 h)
Veh-Control	Veh-PSS	Mife (1 ng)-PSS	Mife (10 ng)-PSS
0.31	1.08	0.61	0.04
0.62	1.38	0.67	0.06
0.57	0.76	0.79	0.25
0.56	0.98	0.63	0.04
0.5	0.86	0.67	0.51
0.35	0.62		0.71
	0.8		0.6
	1
Fig. 8d
NC intake (g/ 2.5 h)
Veh-Control	Veh-PSS	Mife (1 ng)-PSS	Mife (10 ng)-PSS
0.019	0.1	0.08	0.028
0.042	0.05	0.01	0.07
0.001	0.07	0.01	0.06
0.002	0.03	0.06	0.06
0.019	0.03	0.04	0.03
0.011	0.08		0.06
	0.07		0.07
	0.03
Fig. 8g
% Time spent in PSS-paired area
Pre	Post
59.65	35.03
48.35	28.35
47.31	42.54
46.41	39.58
63.33	55.74
65.55	42.05
32.69	28.61
50.53	36.14
Fig. 8h
% Time spent in PSS-paired area
Pre	Post
36.18	35.67
54.48	48.37
59.74	58.23
44.36	41.46
47.88	45.75
66.23	73.97
Fig. 8k
Proportion of c-fos+ cells among eGFP+ cells (%)
Veh-PSS-NC	Veh-PSS-HFD	Mife-PSS-HFD
5.77	24.78	5.33
2.81	33.53	1.98
2.82	18.75	6.46
2.07	26.07	11.25
3.69	26.37	3.9
	25.5
	22.91

## Sheet: Supplementary Fig. 1
Supplementary Fig. 1b
c-fos+ cells per mm² in the LH
Control-NC	Control-HFD	PSS-NC	PSS-HFD
332.031	117.188	87.8906	305.99
258.789	166.016	151.367	325.521
156.25	244.44	180.664	400.391
34.1797	126.953	117.188	361.328
0	78.125	107.422	529.785
39.0625	266.67	156.25	390.625
14.6484	333.33	68.3594	434.57
126.953		78.125
Supplementary Fig. 1d
c-fos+ cells per mm² in the PVN
Control-NC	Control-HFD	PSS-NC	PSS-HFD
219.727	4.88281	224.609	463.867
493.164	63.4766	122.07	634.766
180.664	4.88281	63.4766	581.055
190.43	53.7109	112.305	434.57
63.4766	78.125	234.375	532.227
14.6484	292.969	292.969	385.742
14.6484	390.625	288.086	273.438
244.141		483.398
Supplementary Fig. 1f
c-fos+ cells per mm² in the DMH
Control-NC	Control-HFD	PSS-NC	PSS-HFD
185.547	39.0625	156.25	107.422
532.227	107.422	185.547	510.254
73.2422	43.9453	58.5938	244.141
14.6484	117.188	141.602	380.859
19.5312	156.25	112.305	263.672
48.8281	87.8906	234.375	180.664
24.4141	166.016	205.078	434.57
136.719		185.547
Supplementary Fig. 1h
c-fos+ cells per mm² in the VMH
Control-NC	Control-HFD	PSS-NC	PSS-HFD
107.422	48.83	58.59	78.13
53.7109	126.95	102.539	126.95
83.0078	19.53	78.13	195.31
48.8281	126.95	136.72	92.77
24.4141	126.95	104.17	126.95
39.0625	146.48	146.48	136.72
156.25	136.72	117.19	156.25
78.125		126.95
Supplementary Fig. 1j
c-fos+ cells per mm² in the Arc
Control-NC	Control-HFD	PSS-NC	PSS-HFD
87.8906	195.312	68.3594	175.781
185.547	156.25	97.6562	371.094
136.719	117.188	166.016	371.094
136.719	117.188	87.8906	322.266
107.422	87.8906	97.6562	87.8906
			97.6562

## Sheet: Supplementary Fig. 3
Supplementary Fig. 3e
% total inputs
PFC	NAc	POA	PVN	CeA	VTA
0.86	0.86	8.47	8.51	0.86	0.86
0.86	1.51	7.75	16.69	2.58	0.65
1.08	1.51	4.31	14.86	3.23	1.72
0.65		1.72	12.28	3.45	4.74

[truncated: 4 more sheets: Supplementary Fig. 4, Supplementary Fig. 6, Supplementary Fig. 7, Supplementary Fig. 8]
